# Supplementary material for: catena-Poly[[(5,5′-dimethyl-2,2′-bipyridine-κ2 N,N′)cadmium]-di-μ-bromido]
Source: Acta Crystallogr Sect E Struct Rep Online. 2012 May 31;68(Pt 6):m846. doi: 10.1107/S1600536812023860 (PMC3379185; doi:10.1107/S1600536812023860)
Supplement: Supplementary file 1 [file e-68-0m846-sup1.cif]

##############################################################################
#                                                                            #
# This CIF contains the data in a paper accepted for publication in          #
# Acta Crystallographica Section E. It conforms to the requirements of       #
# Notes for Authors for Acta Crystallographica Section E, and has been       #
# peer reviewed under the auspices of the IUCr Commission on Journals.       #
#                                                                            #
# Full details of the Crystallographic Information File format               #
# are given in the paper "The Crystallographic Information File (CIF):       #
# a New Standard Archive File for Crystallography" by S. R. Hall, F. H.      #
# Allen and I. D. Brown [Acta Cryst. (1991), A47, 655-685].                  #
#                                                                            #
# The current version of the core CIF dictionary is obtainable from          #
# ftp://ftp.iucr.org/pub/cif_core.dic.                                       #
#                                                                            #
# Software is freely available for graphical display of the structure(s)     #
# in this CIF. For information consult the CIF software page                 #
# http://www.iucr.org/resources/cif/software.                                #
#                                                                            #
# This file may be used for bona fide research purposes within the           #
# scientific community so long as proper attribution is given to the journal # 
# article from which it was obtained.                                        #
#                                                                            #
##############################################################################
data_I
_audit_creation_method     SHELXL-97
_chemical_name_systematic
;
<i>catena</i>-Poly[[(5,5'-dimethyl-2,2'-bipyridine-
\k^2^<i>N</i>,<i>N</i>')cadmium]-di-\m-bromido]
;
_chemical_name_common     ?
_chemical_formula_moiety     'C12 H12 Br2 Cd1 N2'
_chemical_formula_sum     'C12 H12 Br2 Cd1 N2'
_chemical_formula_iupac     '[Cd Br2 (C12 H12 N2)]'
_chemical_formula_weight     456.45
_chemical_melting_point     ?
_symmetry_cell_setting     monoclinic
_symmetry_space_group_name_H-M     'C 2/c'
loop_
    _symmetry_equiv_pos_as_xyz
    'x, y, z'
    '-x, y, -z+1/2'
    'x+1/2, y+1/2, z'
    '-x+1/2, y+1/2, -z+1/2'
    '-x, -y, -z'
    'x, -y, z-1/2'
    '-x+1/2, -y+1/2, -z'
    'x+1/2, -y+1/2, z-1/2'
_cell_length_a     19.637(5)
_cell_length_b     9.6563(15)
_cell_length_c     7.485(2)
_cell_angle_alpha     90.00
_cell_angle_beta     104.76(2)
_cell_angle_gamma     90.00
_cell_volume     1372.4(6)
_cell_formula_units_Z     4
_cell_measurement_reflns_used     5378
_cell_measurement_theta_min     2.15
_cell_measurement_theta_max     26.00
_cell_measurement_temperature     298(2)
_exptl_crystal_description     prism
_exptl_crystal_colour     colorless
_exptl_crystal_size_max     0.12
_exptl_crystal_size_mid     0.11
_exptl_crystal_size_min     0.09
_exptl_crystal_density_diffrn     2.209
_exptl_crystal_density_meas     ?
_exptl_crystal_density_method     'not measured'
_exptl_crystal_F_000     864
_exptl_absorpt_coefficient_mu     7.392
_exptl_absorpt_correction_type     multi-scan
_exptl_absorpt_process_details     '(SADABS; Bruker, 2001)'
_exptl_absorpt_correction_T_min     0.4351
_exptl_absorpt_correction_T_max     0.5482
_exptl_special_details     ?
_diffrn_ambient_temperature     298(2)
_diffrn_radiation_type     MoK\a
_diffrn_radiation_wavelength     0.71073
_diffrn_radiation_source     'fine-focus sealed tube'
_diffrn_radiation_monochromator     graphite
_diffrn_measurement_device_type     'Bruker APEXII CCD area-detector'
_diffrn_measurement_method     '\w scans'
_diffrn_detector_area_resol_mean     ?
_diffrn_reflns_number     5378
_diffrn_reflns_av_R_equivalents     0.1095
_diffrn_reflns_av_sigmaI/netI     0.0652
_diffrn_reflns_theta_min     2.15
_diffrn_reflns_theta_max     26.00
_diffrn_reflns_theta_full     26.00
_diffrn_measured_fraction_theta_max     0.999
_diffrn_measured_fraction_theta_full     0.999
_diffrn_reflns_limit_h_min     -22
_diffrn_reflns_limit_h_max     24
_diffrn_reflns_limit_k_min     -10
_diffrn_reflns_limit_k_max     11
_diffrn_reflns_limit_l_min     -9
_diffrn_reflns_limit_l_max     9
_diffrn_standards_number     ?
_diffrn_standards_interval_count     ?
_diffrn_standards_interval_time     ?
_diffrn_standards_decay_%     ?
_refine_special_details
;
Refinement of <i>F</i>^2^ against ALL reflections. The weighted <i>R</i>-factor
<i>wR</i> and goodness of fit <i>S</i> are based on <i>F</i>^2^, conventional
<i>R</i>-factors <i>R</i> are based on <i>F</i>, with <i>F</i> set to zero for
negative <i>F</i>^2^. The threshold expression of <i>F</i>^2^ >
\s(<i>F</i>^2^) is used only for calculating <i>R</i>-factors(gt) <i>etc</i>.
and is not relevant to the choice of reflections for refinement.
<i>R</i>-factors based on <i>F</i>^2^ are statistically about twice as large
as those based on <i>F</i>, and <i>R</i>- factors based on ALL data will be
even larger.
;
_reflns_number_total     1346
_reflns_number_gt     1015
_reflns_threshold_expression     >2sigma(I)
_refine_ls_structure_factor_coef     Fsqd
_refine_ls_matrix_type     full
_refine_ls_R_factor_all     0.0606
_refine_ls_R_factor_gt     0.0411
_refine_ls_wR_factor_gt     0.0853
_refine_ls_wR_factor_ref     0.0910
_refine_ls_goodness_of_fit_ref     1.032
_refine_ls_restrained_S_all     1.032
_refine_ls_number_reflns     1346
_refine_ls_number_parameters     78
_refine_ls_number_restraints     0
_refine_ls_hydrogen_treatment     constr
_refine_ls_weighting_scheme     calc
_refine_ls_weighting_details
         'calc w=1/[\s^2^(Fo^2^)+(0.0403P)^2^+0.0000P] where P=(Fo^2^+2Fc^2^)/3'
_atom_sites_solution_hydrogens     geom
_atom_sites_solution_primary     direct
_atom_sites_solution_secondary     difmap
_refine_ls_shift/su_max     0.004
_refine_ls_shift/su_mean     0.000
_refine_diff_density_max     0.845
_refine_diff_density_min     -0.698
_refine_ls_extinction_method     none
_refine_ls_extinction_coef     ?
loop_
    _atom_type_symbol
    _atom_type_description
    _atom_type_scat_dispersion_real
    _atom_type_scat_dispersion_imag
    _atom_type_scat_source
    'C' 'C' 0.0033 0.0016
                         'International Tables Vol C Tables 4.2.6.8 and 6.1.1.4'
    'H' 'H' 0.0000 0.0000
                         'International Tables Vol C Tables 4.2.6.8 and 6.1.1.4'
    'N' 'N' 0.0061 0.0033
                         'International Tables Vol C Tables 4.2.6.8 and 6.1.1.4'
    'O' 'O' 0.0106 0.0060
                         'International Tables Vol C Tables 4.2.6.8 and 6.1.1.4'
    'Cd' 'Cd' -0.8075 1.2024
                         'International Tables Vol C Tables 4.2.6.8 and 6.1.1.4'
    'Br' 'Br' -0.2901 2.4595
                         'International Tables Vol C Tables 4.2.6.8 and 6.1.1.4'
_computing_data_collection     'APEX2 (Bruker, 2007)'
_computing_cell_refinement     'SAINT (Bruker, 2007)'
_computing_data_reduction     'SAINT (Bruker, 2007)'
_computing_structure_solution     'SHELXTL (Sheldrick, 2008)'
_computing_structure_refinement     'SHELXTL (Sheldrick, 2008)'
_computing_molecular_graphics     'SHELXTL (Sheldrick, 2008)'
_computing_publication_material     'SHELXTL (Sheldrick, 2008)'
loop_
    _atom_site_type_symbol
    _atom_site_label
    _atom_site_fract_x
    _atom_site_fract_y
    _atom_site_fract_z
    _atom_site_U_iso_or_equiv
    _atom_site_adp_type
    _atom_site_calc_flag
    _atom_site_refinement_flags
    _atom_site_occupancy
    _atom_site_symmetry_multiplicity
    _atom_site_disorder_assembly
    _atom_site_disorder_group
    C C1 0.3751(3) 0.2708(6) -0.0036(8) 0.0498(15) Uani d . 1 1 . .
    H H1 0.3565 0.1843 -0.0435 0.060 Uiso calc R 1 1 . .
    C C2 0.3367(3) 0.3894(7) -0.0747(9) 0.0549(16) Uani d . 1 1 . .
    C C3 0.2663(4) 0.3740(9) -0.2097(11) 0.085(3) Uani d . 1 1 . .
    H H3A 0.2355 0.3221 -0.1537 0.102 Uiso calc R 1 1 . .
    H H3B 0.2718 0.3261 -0.3175 0.102 Uiso calc R 1 1 . .
    H H3C 0.2465 0.4639 -0.2444 0.102 Uiso calc R 1 1 . .
    C C4 0.3660(3) 0.5147(7) -0.0143(9) 0.0600(18) Uani d . 1 1 . .
    H H4 0.3423 0.5960 -0.0591 0.072 Uiso calc R 1 1 . .
    C C5 0.4299(3) 0.5211(6) 0.1118(8) 0.0506(15) Uani d . 1 1 . .
    H H5 0.4494 0.6067 0.1527 0.061 Uiso calc R 1 1 . .
    C C6 0.4659(3) 0.4006(5) 0.1792(8) 0.0421(13) Uani d . 1 1 . .
    N N1 0.4378(2) 0.2774(5) 0.1198(6) 0.0412(11) Uani d . 1 1 . .
    Cd Cd1 0.5000 0.07821(6) 0.2500 0.0476(2) Uani d S 1 2 . .
    Br Br1 0.41572(3) -0.09792(6) 0.02140(9) 0.0507(2) Uani d . 1 1 . .
loop_
    _atom_site_aniso_label
    _atom_site_aniso_U_11
    _atom_site_aniso_U_22
    _atom_site_aniso_U_33
    _atom_site_aniso_U_12
    _atom_site_aniso_U_13
    _atom_site_aniso_U_23
    C1 0.041(3) 0.047(3) 0.054(4) -0.004(3) -0.001(3) 0.008(3)
    C2 0.041(3) 0.066(4) 0.055(4) 0.003(3) 0.008(3) 0.020(3)
    C3 0.048(4) 0.109(6) 0.086(6) 0.006(4) -0.005(4) 0.034(5)
    C4 0.055(4) 0.061(4) 0.069(4) 0.026(3) 0.026(3) 0.029(4)
    C5 0.062(4) 0.040(3) 0.056(4) 0.012(3) 0.027(3) 0.007(3)
    C6 0.044(3) 0.036(3) 0.049(3) 0.003(2) 0.017(3) 0.007(2)
    N1 0.033(2) 0.038(2) 0.049(3) 0.0021(18) 0.003(2) 0.006(2)
    Cd1 0.0456(4) 0.0318(3) 0.0530(4) 0.000 -0.0102(3) 0.000
    Br1 0.0474(4) 0.0423(3) 0.0550(4) -0.0094(2) -0.0006(3) -0.0064(2)
_geom_special_details
;
All e.s.d.'s (except the e.s.d. in the dihedral angle between two l.s. planes)
are estimated using the full covariance matrix. The cell e.s.d.'s are taken
into account individually in the estimation of e.s.d.'s in distances, angles
and torsion angles; correlations between e.s.d.'s in cell parameters are only
used when they are defined by crystal symmetry. An approximate (isotropic)
treatment of cell e.s.d.'s is used for estimating e.s.d.'s involving l.s.
planes.
;
loop_
    _geom_bond_atom_site_label_1
    _geom_bond_atom_site_label_2
    _geom_bond_site_symmetry_2
    _geom_bond_distance
    _geom_bond_publ_flag
    C1 N1 . 1.339(6) ?
    C1 C2 . 1.400(8) ?
    C1 H1 . 0.9300 ?
    C2 C4 . 1.366(10) ?
    C2 C3 . 1.497(9) ?
    C3 H3A . 0.9600 ?
    C3 H3B . 0.9600 ?
    C3 H3C . 0.9600 ?
    C4 C5 . 1.366(9) ?
    C4 H4 . 0.9300 ?
    C5 C6 . 1.388(8) ?
    C5 H5 . 0.9300 ?
    C6 N1 . 1.339(7) ?
    C6 C6 2_655 1.481(11) ?
    Cd1 N1 . 2.352(4) y
    Cd1 N1 2_655 2.352(4) ?
    Cd1 Br1 . 2.6676(8) y
    Cd1 Br1 2_655 2.6676(8) ?
    Cd1 Br1 6_556 2.9351(10) y
    Cd1 Br1 5_655 2.9352(10) .
loop_
    _geom_angle_atom_site_label_1
    _geom_angle_atom_site_label_2
    _geom_angle_atom_site_label_3
    _geom_angle_site_symmetry_1
    _geom_angle_site_symmetry_3
    _geom_angle
    _geom_angle_publ_flag
    N1 C1 C2 . . 122.3(6) ?
    N1 C1 H1 . . 118.8 ?
    C2 C1 H1 . . 118.8 ?
    C4 C2 C1 . . 117.3(5) ?
    C4 C2 C3 . . 123.3(6) ?
    C1 C2 C3 . . 119.4(6) ?
    C2 C3 H3A . . 109.5 ?
    C2 C3 H3B . . 109.5 ?
    H3A C3 H3B . . 109.5 ?
    C2 C3 H3C . . 109.5 ?
    H3A C3 H3C . . 109.5 ?
    H3B C3 H3C . . 109.5 ?
    C5 C4 C2 . . 120.2(6) ?
    C5 C4 H4 . . 119.9 ?
    C2 C4 H4 . . 119.9 ?
    C4 C5 C6 . . 120.4(6) ?
    C4 C5 H5 . . 119.8 ?
    C6 C5 H5 . . 119.8 ?
    N1 C6 C5 . . 119.7(5) ?
    N1 C6 C6 . 2_655 117.3(3) ?
    C5 C6 C6 . 2_655 123.0(4) ?
    C6 N1 C1 . . 120.0(5) ?
    C6 N1 Cd1 . . 117.6(3) ?
    C1 N1 Cd1 . . 122.4(4) ?
    N1 Cd1 N1 . 2_655 70.3(2) .
    N1 Cd1 Br1 . . 94.81(10) .
    N1 Cd1 Br1 2_655 . 163.48(11) .
    N1 Cd1 Br1 . 2_655 163.48(11) ?
    N1 Cd1 Br1 2_655 2_655 94.81(10) ?
    Br1 Cd1 Br1 . 2_655 100.78(4) .
    N1 Cd1 Br1 . 6_556 84.78(12) .
    N1 Cd1 Br1 2_655 6_556 89.13(12) .
    Br1 Cd1 Br1 . 6_556 96.79(3) .
    Br1 Cd1 Br1 2_655 6_556 87.96(3) .
    N1 Cd1 Br1 . 5_655 89.13(12) ?
    N1 Cd1 Br1 2_655 5_655 84.78(12) ?
    Br1 Cd1 Br1 . 5_655 87.96(2) ?
    Br1 Cd1 Br1 2_655 5_655 96.79(3) ?
    Br1 Cd1 Br1 6_556 5_655 172.56(3) .
    Cd1 Br1 Cd1 . 5_655 92.04(3) .
loop_
    _geom_torsion_atom_site_label_1
    _geom_torsion_atom_site_label_2
    _geom_torsion_atom_site_label_3
    _geom_torsion_atom_site_label_4
    _geom_torsion_site_symmetry_1
    _geom_torsion_site_symmetry_2
    _geom_torsion_site_symmetry_3
    _geom_torsion_site_symmetry_4
    _geom_torsion
    _geom_torsion_publ_flag
    N1 C1 C2 C4 . . . . 0.5(10) ?
    N1 C1 C2 C3 . . . . -178.9(6) ?
    C1 C2 C4 C5 . . . . -0.6(10) ?
    C3 C2 C4 C5 . . . . 178.8(6) ?
    C2 C4 C5 C6 . . . . 0.2(10) ?
    C4 C5 C6 N1 . . . . 0.2(10) ?
    C4 C5 C6 C6 . . . 2_655 -177.8(7) ?
    C5 C6 N1 C1 . . . . -0.3(9) ?
    C6 C6 N1 C1 2_655 . . . 177.8(6) ?
    C5 C6 N1 Cd1 . . . . -177.5(4) ?
    C6 C6 N1 Cd1 2_655 . . . 0.5(9) ?
    C2 C1 N1 C6 . . . . -0.1(9) ?
    C2 C1 N1 Cd1 . . . . 177.0(5) ?
    C6 N1 Cd1 N1 . . . 2_655 -0.2(3) ?
    C1 N1 Cd1 N1 . . . 2_655 -177.4(6) ?
    C6 N1 Cd1 Br1 . . . . -172.9(4) ?
    C1 N1 Cd1 Br1 . . . . 10.0(5) ?
    C6 N1 Cd1 Br1 . . . 2_655 26.4(8) ?
    C1 N1 Cd1 Br1 . . . 2_655 -150.8(4) ?
    C6 N1 Cd1 Br1 . . . 6_556 90.7(4) ?
    C1 N1 Cd1 Br1 . . . 6_556 -86.4(4) ?
    C6 N1 Cd1 Br1 . . . 5_655 -85.0(4) ?
    C1 N1 Cd1 Br1 . . . 5_655 97.8(4) ?
    N1 Cd1 Br1 Cd1 . . . 5_655 88.96(12) ?
    N1 Cd1 Br1 Cd1 2_655 . . 5_655 63.9(4) ?
    Br1 Cd1 Br1 Cd1 2_655 . . 5_655 -96.53(2) ?
    Br1 Cd1 Br1 Cd1 6_556 . . 5_655 174.26(2) ?
    Br1 Cd1 Br1 Cd1 5_655 . . 5_655 0.0 ?
data_global
_journal_date_recd_electronic     2012-05-21
_journal_date_accepted     2012-05-25
_journal_name_full     'Acta Crystallographica, Section E'
_journal_year     2012
_journal_volume     68
_journal_issue      6
_journal_page_first     m846
_journal_page_last     m846
_journal_paper_category     QM
_journal_paper_doi     10.1107/S1600536812023860
_journal_coeditor_code     XU5547
_publ_contact_author
;
  'Shirvan, Sadif A.'
   Omidieh Branch
   Islamic Azad University
   Omidieh
   Iran
;
_publ_contact_author_email     'sadif_shirvan1@yahoo.com'
_publ_contact_author_fax     '0098 0652-3222533'
_publ_contact_author_phone     '0098 0652-3222533'
_publ_section_title
;\
<i>catena</i>-Poly[[(5,5'-dimethyl-2,2'-bipyridine-\
\k^2^<i>N</i>,<i>N</i>')cadmium]-di-\m-bromido]
;
loop_
    _publ_author_name
    _publ_author_address
    'Shirvan, Sadif A.'
;      Department of Chemistry
       Islamic Azad University
       Omidieh Branch
       Omidieh
       Iran
;
    'Haydari Dezfuli, Sara'
;      Department of Chemistry
       Islamic Azad University
       Omidieh Branch
       Omidieh
       Iran
;
