# Supplementary material for: catena-Poly[[(5,5′-dimethyl-2,2′-bipyridine-κ2 N,N′)cadmium]-di-μ-bromido]
Source: Acta Crystallogr Sect E Struct Rep Online. 2012 May 31;68(Pt 6):m846. doi: 10.1107/S1600536812023860 (PMC3379185; doi:10.1107/S1600536812023860)
Supplement: Supplementary file 2 [file e-68-0m846-Isup2.hkl]

# 
# h,k,l, Fc-squared, Fo-squared, sigma(Fo-squared) and status flag 
# 
data_I
_shelx_title '    200' 
_shelx_refln_list_code          4 
_shelx_F_calc_maximum      393.60 
_exptl_crystal_F_000       105.00 
_reflns_d_resolution_high  0.8107 
 
loop_ 
 _symmetry_equiv_pos_as_xyz 
 'x, y, z' 
 '-x, y, -z+1/2' 
 'x+1/2, y+1/2, z' 
 '-x+1/2, y+1/2, -z+1/2' 
 '-x, -y, -z' 
 'x, -y, z-1/2' 
 '-x+1/2, -y+1/2, -z' 
 'x+1/2, -y+1/2, z-1/2' 
 
_cell_length_a    19.6365 
_cell_length_b     9.6563 
_cell_length_c     7.4850 
_cell_angle_alpha  90.000 
_cell_angle_beta  104.763 
_cell_angle_gamma  90.000 
 
_shelx_F_squared_multiplier     1.000 
 
loop_ 
 _refln_index_h 
 _refln_index_k 
 _refln_index_l 
 _refln_F_squared_calc 
 _refln_F_squared_meas 
 _refln_F_squared_sigma 
 _refln_observed_status 
   2   0   0   110065.55   132745.75   9979.05 o 
   4   0   0       51.15       76.69     94.83 o 
   6   0   0    10230.32    11848.89    791.70 o 
   8   0   0     2129.90     2344.51     90.89 o 
  10   0   0    14578.13    13983.23    855.56 o 
  12   0   0    42224.79    40704.74   2306.43 o 
  14   0   0    16113.60    15424.82    963.71 o 
  16   0   0      514.76      576.98    103.13 o 
  18   0   0      256.99      238.94     88.37 o 
  20   0   0        1.88        1.91     97.71 o 
  22   0   0     1927.35     1977.65    213.05 o 
   1   1   0    41432.73    42528.38   1682.93 o 
   3   1   0    33649.52    37237.17   1295.60 o 
   5   1   0      523.48      649.72     65.05 o 
   7   1   0      180.68      246.21     69.22 o 
   9   1   0    18053.58    19718.89    748.90 o 
  11   1   0    47132.66    48519.60   1898.89 o 
  13   1   0    17426.00    17547.18    565.92 o 
  15   1   0     2502.20     2415.85     83.49 o 
  17   1   0      223.47      315.81     72.24 o 
  19   1   0       48.25       56.37     77.14 o 
  21   1   0     1245.00     1319.48    147.56 o 
  23   1   0     1971.23     2046.37    208.47 o 
   0   2   0    34877.89    34784.44   8839.67 o 
   2   2   0    16588.32    15528.11    372.60 o 
   4   2   0     1884.00     1886.41     82.59 o 
   6   2   0      792.94      822.54     71.44 o 
   8   2   0     2251.43     2452.28    123.04 o 
  10   2   0     7257.92     7452.41    321.58 o 
  12   2   0     9079.76     9073.13    410.70 o 
  14   2   0     2324.09     2445.98    113.48 o 
  16   2   0        7.61       46.04     75.58 o 
  18   2   0       57.97       85.21     79.75 o 
  20   2   0      230.72      487.03     89.96 o 
  22   2   0      725.60      912.81     99.37 o 
   1   3   0     1372.00     1136.64    228.08 o 
   3   3   0      309.65      226.20     82.50 o 
   5   3   0     7118.80     7384.16    156.50 o 
   7   3   0     1764.00     1871.46     71.19 o 
   9   3   0      176.18      232.84     67.75 o 
  11   3   0      567.82      603.25     78.01 o 
  13   3   0      477.51      497.93     64.60 o 
  15   3   0      256.01      269.74     68.98 o 
  17   3   0      734.35      813.35     84.25 o 
  19   3   0      488.02      564.34     97.60 o 
  21   3   0       25.27      188.84     94.91 o 
   0   4   0    31603.79    32603.71   1049.41 o 
   2   4   0     7720.08     6670.25   1117.00 o 
   4   4   0     1273.67     1327.98     78.05 o 
   6   4   0     2482.99     1997.29     69.26 o 
   8   4   0      204.05      191.85     66.99 o 
  10   4   0     6089.82     5854.64    288.05 o 
  12   4   0    14683.65    14626.03    674.93 o 
  14   4   0      923.66      952.70     74.47 o 
  16   4   0     1327.02     1192.32     77.65 o 
  18   4   0      619.75      577.49     82.79 o 
  20   4   0        5.07       45.09     95.84 o 
  22   4   0      474.70      408.72    106.08 o 
   1   5   0    59354.33    59474.14   1957.66 o 
   3   5   0     6533.87     5598.07    953.99 o 
   5   5   0     7570.85     7740.22    103.94 o 
   7   5   0     2446.07     2397.38     77.02 o 
   9   5   0     4960.11     5069.70    175.54 o 
  11   5   0    19241.47    18843.23    561.39 o 
  13   5   0    13933.04    13167.27    554.38 o 
  15   5   0     4182.58     3927.32    190.44 o 
  17   5   0      141.73      154.74     85.91 o 
  19   5   0      209.89      243.99     97.85 o 
  21   5   0      452.99      377.84     99.80 o 
   0   6   0    52396.69    51852.68    506.09 o 
   2   6   0    26960.38    25909.41    930.03 o 
   4   6   0     1435.64     1557.64    302.03 o 
   6   6   0      117.93      105.04     65.30 o 
   8   6   0     1200.40     1314.11     65.87 o 
  10   6   0    11926.47    11478.41    221.80 o 
  12   6   0    13230.01    13204.99    156.35 o 
  14   6   0     2979.74     2904.02    135.14 o 
  16   6   0       30.04       11.34     82.14 o 
  18   6   0       13.42       78.86     95.65 o 
  20   6   0      210.07      290.21    110.69 o 
   1   7   0    11502.43    11365.09    179.12 o 
   3   7   0     4013.56     3947.93    237.60 o 
   5   7   0     1461.82     1386.94    210.37 o 
   7   7   0     1910.62     1840.06    249.83 o 
   9   7   0     5700.86     5341.06    104.23 o 
  11   7   0     7298.37     7201.20    172.80 o 
  13   7   0     4424.68     4203.07    100.42 o 
  15   7   0      428.10      665.99    105.89 o 
  17   7   0       29.30      144.95     90.18 o 
   0   8   0       27.50        0.00    126.57 o 
   2   8   0     1321.42     1333.65     89.45 o 
   4   8   0     3487.76     3357.87     89.88 o 
   6   8   0     3770.48     3557.76    332.31 o 
   8   8   0     2848.39     2567.62    337.12 o 
  10   8   0     1904.93     1650.64    170.94 o 
  12   8   0      299.36      312.06     97.43 o 
  14   8   0       75.62      135.69    106.10 o 
  16   8   0      271.47      198.38    104.99 o 
   1   9   0       50.05       80.18     93.76 o 
   3   9   0      111.04       70.86     76.74 o 
   5   9   0     2755.17     2719.58    160.21 o 
   7   9   0     3036.54     2816.01    392.13 o 
   9   9   0       61.05       72.77     76.94 o 
  11   9   0      805.41      531.38    205.63 o 
  13   9   0      322.32      235.83     97.27 o 
  15   9   0       49.57       57.65    101.18 o 
   0  10   0     6304.27     6540.10    164.40 o 
   2  10   0     1837.01     1985.57     96.99 o 
   4  10   0      327.50      444.81    118.52 o 
   6  10   0     1513.39     1690.64    125.27 o 
   8  10   0      305.41      427.92    112.40 o 
  10  10   0      516.23      537.43    192.01 o 
  12  10   0     1731.32     1746.14    135.02 o 
   1  11   0     3660.11     3878.84    102.36 o 
   3  11   0      402.05      541.97    109.23 o 
   5  11   0      245.87      292.82     91.64 o 
   7  11   0       96.31       52.56    125.20 o 
 -23   1   1      114.76      266.14    110.71 o 
 -21   1   1     1262.77     1400.97    102.47 o 
 -19   1   1     2516.53     2633.04    184.17 o 
 -17   1   1       66.26        0.00     89.99 o 
 -15   1   1      465.37      378.89     69.50 o 
 -13   1   1      917.88      957.23     77.46 o 
 -11   1   1     3473.68     3356.48    140.99 o 
  -9   1   1    19566.17    19291.83    713.38 o 
  -7   1   1    16014.03    15797.40    623.01 o 
  -5   1   1       49.26       39.14     78.79 o 
  -3   1   1     1553.19     1795.69    149.76 o 
  -1   1   1     9122.99     9069.21    617.04 o 
   1   1   1    10658.06    11328.65    849.75 o 
   3   1   1    42134.89    48428.62    321.77 o 
   5   1   1    17458.13    20678.77    217.35 o 
   7   1   1       45.26       69.92     87.39 o 
   9   1   1     5352.65     6024.55    105.04 o 
  11   1   1       52.57       49.31     71.49 o 
  13   1   1     3875.97     3983.42    170.28 o 
  15   1   1     9491.21     8953.93    455.37 o 
  17   1   1     1796.94     1624.70     85.11 o 
  19   1   1        3.41        0.00     91.40 o 
  21   1   1      167.26      166.42     80.96 o 
 -22   2   1     2183.67     2096.12    101.89 o 
 -20   2   1     4175.25     4196.22    268.04 o 
 -18   2   1     3010.98     2874.32    163.25 o 
 -16   2   1       24.42       52.29     77.49 o 
 -14   2   1     1332.94     1310.55     90.81 o 
 -12   2   1     4416.42     4309.11    172.39 o 
 -10   2   1    33263.60    32379.92   1262.94 o 
  -8   2   1    58226.76    57466.02   2386.58 o 
  -6   2   1    11824.31    12094.64    429.31 o 
  -4   2   1      359.15      410.81     86.98 o 
  -2   2   1    29589.37    30838.87   8449.80 o 
   0   2   1    17004.14    16014.00   1133.91 o 
   2   2   1    66772.41    70450.43   3024.54 o 
   4   2   1    93251.29   101969.95   3008.33 o 
   6   2   1    15008.51    16410.05    399.26 o 
   8   2   1      100.04      156.94     65.15 o 
  10   2   1     1803.04     1794.10     66.88 o 
  12   2   1     5339.33     5937.88    190.84 o 
  14   2   1    19688.54    19387.85    854.39 o 
  16   2   1    10536.41    10494.78    305.74 o 
  18   2   1     1912.39     1994.33     86.53 o 
  20   2   1       51.60       73.96     76.88 o 
  22   2   1       69.79       13.99    114.82 o 
 -23   3   1      776.98      704.72    117.39 o 
 -21   3   1     3729.01     3668.61    118.26 o 
 -19   3   1     3090.64     3217.63    111.62 o 
 -17   3   1       16.36        6.65     72.54 o 
 -15   3   1      399.17      337.23     82.99 o 
 -13   3   1       77.97      134.30     64.44 o 
 -11   3   1    13978.06    13246.14    568.42 o 
  -9   3   1    61017.56    59025.46   2228.63 o 
  -7   3   1    71912.74    71191.05   2600.46 o 
  -5   3   1     5076.66     4821.31    621.00 o 
  -3   3   1     6722.98     7040.91    399.74 o 
  -1   3   1       55.46      104.67     74.97 o 
   1   3   1    51632.77    48471.23   2087.14 o 
   3   3   1   154924.63   157710.41   8137.64 o 
   5   3   1    58934.32    63434.34   1479.62 o 
   7   3   1     2521.29     2693.32     81.84 o 
   9   3   1      819.80      901.31     69.15 o 
  11   3   1      815.31      882.27     88.37 o 
  13   3   1     5032.73     5272.50    103.39 o 
  15   3   1    13418.87    13144.87    435.42 o 
  17   3   1     5878.50     5613.03    280.58 o 
  19   3   1      279.67      400.88     83.79 o 
  21   3   1       61.39      168.54     91.11 o 
 -22   4   1      772.80      689.57    109.37 o 
 -20   4   1     3044.11     3166.41    164.64 o 
 -18   4   1     3871.61     3897.67    192.03 o 
 -16   4   1      737.26      694.26     77.53 o 
 -14   4   1       40.77      138.67     64.96 o 
 -12   4   1     1664.76     1539.68     68.86 o 
 -10   4   1    15086.52    14479.23    378.14 o 
  -8   4   1    22783.49    20330.81    567.02 o 
  -6   4   1    10668.67     9509.58   1213.23 o 
  -4   4   1     1683.41     1362.54    385.34 o 
  -2   4   1     1927.03     1817.78     86.80 o 
   0   4   1    13592.38    13450.50    494.55 o 
   2   4   1    36734.96    32909.39    939.99 o 
   4   4   1    29414.03    29392.95    843.91 o 
   6   4   1     9797.00     9608.39    280.49 o 
   8   4   1      121.20      254.38     88.72 o 
  10   4   1      137.66      144.93     68.27 o 
  12   4   1     6888.11     7186.32    140.63 o 
  14   4   1    15476.32    15440.88    634.74 o 
  16   4   1     6622.07     6466.18    360.52 o 
  18   4   1      657.63      723.54     88.85 o 
  20   4   1        7.47      125.59     92.54 o 
 -21   5   1      272.99      428.86    104.87 o 
 -19   5   1      727.89      771.76     98.64 o 
 -17   5   1     1265.43     1213.18     91.15 o 
 -15   5   1      363.72      384.60     69.67 o 
 -13   5   1      588.28      604.63     75.01 o 
 -11   5   1     1215.57     1115.06     73.84 o 
  -9   5   1     3201.15     3133.24     79.91 o 
  -7   5   1     3557.98     3053.22    449.47 o 
  -5   5   1     5393.51     5423.08    178.81 o 
  -3   5   1     4132.65     4115.89    202.62 o 
  -1   5   1     5047.97     4418.18    755.65 o 
   1   5   1     7278.64     6782.47    622.27 o 
   3   5   1     4718.60     4573.12    155.28 o 
   5   5   1     4180.18     3890.57    245.13 o 
   7   5   1     1780.68     1764.21    161.91 o 
   9   5   1     1727.89     1764.83    111.94 o 
  11   5   1     1749.66     1720.32     80.39 o 
  13   5   1     3534.57     3424.16    158.97 o 
  15   5   1     1291.90     1222.26    108.81 o 
  17   5   1      420.84      358.59     81.31 o 
  19   5   1       66.29      104.61     97.51 o 
 -20   6   1      159.82      116.98    123.79 o 
 -18   6   1        2.25       28.06     99.86 o 
 -16   6   1      764.72      778.98     90.51 o 
 -14   6   1     1941.63     1729.69     80.20 o 
 -12   6   1       41.32      136.59     74.73 o 
 -10   6   1      637.98      760.97     83.94 o 
  -8   6   1      764.20      540.95    169.12 o 
  -6   6   1      259.21      274.62     83.30 o 
  -4   6   1     3699.79     3712.40    275.87 o 
  -2   6   1     9151.77     9156.21    111.70 o 
   0   6   1      474.06      376.87     68.50 o 
   2   6   1      691.18      583.18     75.18 o 
   4   6   1     1272.24     1348.62     81.50 o 
   6   6   1       18.36       62.44     72.94 o 
   8   6   1     2277.68     2248.49     88.40 o 
  10   6   1     4287.75     4353.32    139.12 o 
  12   6   1      308.69      269.94     80.87 o 
  14   6   1      615.67      738.52     89.52 o 
  16   6   1      509.59      456.14     92.15 o 
  18   6   1       35.58       30.19     94.05 o 
 -19   7   1      828.73      818.76    124.66 o 
 -17   7   1       33.58       68.05    111.36 o 
 -15   7   1     1318.32     1258.31     84.76 o 
 -13   7   1     1015.96     1072.24     88.23 o 
 -11   7   1     1043.08     1033.08    132.72 o 
  -9   7   1     8286.18     7580.08   1246.18 o 
  -7   7   1     4688.79     3955.88   1096.57 o 
  -5   7   1      213.74      122.90     96.92 o 
  -3   7   1     1704.86     1656.60     99.45 o 
  -1   7   1       49.66      121.01     82.70 o 
   1   7   1     3160.00     2930.61    333.50 o 
   3   7   1    13070.44    12948.31   2113.63 o 
   5   7   1     5807.53     5550.54    214.47 o 
   7   7   1      333.21      293.30     77.78 o 
   9   7   1     4693.05     4735.44    182.71 o 
  11   7   1      623.08      614.82     76.68 o 
  13   7   1     1131.49     1058.07     91.46 o 
  15   7   1     3763.49     3818.30    143.55 o 
  17   7   1      738.56      826.00     98.41 o 
 -16   8   1       79.02      126.09     92.46 o 
 -14   8   1      166.95      291.74     73.86 o 
 -12   8   1      790.95      633.28    163.94 o 
 -10   8   1     7308.79     6580.05   1132.35 o 
  -8   8   1    12005.70    11948.94    178.51 o 
  -6   8   1     4069.73     4052.11    211.95 o 
  -4   8   1     1301.44     1065.34     91.85 o 
  -2   8   1     5240.88     5491.74    164.49 o 
   0   8   1      320.08      341.52     85.11 o 
   2   8   1    16255.60    15734.30    365.96 o 
   4   8   1    16057.42    15754.68   2558.81 o 
   6   8   1     3128.45     3072.23     93.95 o 
   8   8   1       62.90      129.24     85.39 o 
  10   8   1      125.36      100.51     88.09 o 
  12   8   1      599.05      586.94    123.20 o 
  14   8   1     3121.80     3425.79    220.03 o 
  16   8   1     2544.88     2483.53    117.57 o 
 -15   9   1       16.05        0.00    168.43 o 
 -13   9   1       24.64        0.00    100.70 o 
 -11   9   1     1242.33     1223.06    108.81 o 
  -9   9   1     5477.63     5757.20    347.89 o 
  -7   9   1     5398.62     5338.23    489.85 o 
  -5   9   1     1621.61     1757.78    109.98 o 
  -3   9   1      267.07      447.05    104.58 o 
  -1   9   1     1364.27     1401.79     98.64 o 
   1   9   1     6488.53     6019.75    517.75 o 
   3   9   1     9513.73     9803.67    328.93 o 
   5   9   1     4807.81     4564.69    719.74 o 
   7   9   1      328.98      222.94     82.35 o 
   9   9   1       12.06        0.00     93.19 o 
  11   9   1      598.02      559.71    101.14 o 
  13   9   1     2916.37     2946.94    123.06 o 
 -12  10   1      288.23      426.69    120.53 o 
 -10  10   1     1032.96     1091.28    146.74 o 
  -8  10   1     1980.49     2114.79    202.10 o 
  -6  10   1     1984.46     2094.72    126.40 o 
  -4  10   1     1485.15     1623.67     95.63 o 
  -2  10   1     1946.71     1968.06    114.51 o 
   0  10   1     2003.47     2257.01    105.54 o 
   2  10   1     2712.73     3013.96    122.87 o 
   4  10   1     2294.65     2281.75    106.40 o 
   6  10   1     1108.65      878.08    127.64 o 
   8  10   1      584.68      397.95    100.68 o 
  10  10   1     1037.77      837.07    175.58 o 
  -9  11   1       19.90      118.33     94.94 o 
  -7  11   1      118.03      105.80    103.17 o 
  -5  11   1     1190.57     1294.41     99.91 o 
  -3  11   1     2370.82     2560.26    112.95 o 
  -1  11   1     1811.24     2040.39    112.49 o 
   1  11   1      509.55      374.62    110.52 o 
   3  11   1       14.70        0.00    110.03 o 
   5  11   1      119.03        0.00    114.20 o 
   7  11   1      897.71      927.63    126.92 o 
 -24   0   2      242.55      273.45    158.85 o 
 -22   0   2       22.25      134.54    158.56 o 
 -20   0   2     1852.20     2077.73    363.25 o 
 -18   0   2    10056.26    10258.41    990.66 o 
 -16   0   2    10149.68    10144.34    853.52 o 
 -14   0   2       33.71        0.00     96.34 o 
 -12   0   2     1577.04     1621.02     95.05 o 
 -10   0   2      620.70      513.74    115.78 o 
  -8   0   2    14070.46    12723.75    251.00 o 
  -6   0   2   112750.76   108049.03   4029.48 o 
  -2   0   2    15092.30    15112.37    824.37 o 
   0   0   2    10532.09    10650.39    660.65 o 
   2   0   2     1223.95     1545.94    130.47 o 
   4   0   2    38564.79    44476.20    247.34 o 
   6   0   2    45243.52    46693.99    220.15 o 
   8   0   2    41676.79    45184.02    221.31 o 
  10   0   2     4822.71     4669.78    272.60 o 
  12   0   2      152.74      111.07     96.02 o 
  14   0   2      228.33      168.83    155.54 o 
  16   0   2     3514.31     3707.44    142.09 o 
  18   0   2     8443.95     8468.49    770.06 o 
  20   0   2     3650.59     3457.19    161.16 o 
 -23   1   2       11.92        0.00    109.78 o 
 -21   1   2       58.64      157.81     91.53 o 
 -19   1   2     3070.46     3312.45    175.01 o 
 -17   1   2     7239.29     7424.07    415.93 o 
 -15   1   2     8143.35     8190.18    425.65 o 
 -13   1   2      467.63      509.31     68.37 o 
 -11   1   2      905.15      825.84     70.47 o 
  -9   1   2     2757.82     2558.17    158.47 o 
  -7   1   2    47232.26    46691.14   6076.29 o 
  -5   1   2    34980.87    33804.29   1539.30 o 
  -3   1   2     4659.95     4065.90    115.63 o 
  -1   1   2     1438.61     1517.15    144.86 o 
   1   1   2     1194.18     1374.19     78.44 o 
   3   1   2     8599.95     9214.78     99.61 o 
   5   1   2    61840.68    71755.17    657.81 o 
   7   1   2    70432.66    79496.57   1510.61 o 
   9   1   2     9057.36     9400.06    186.92 o 
  11   1   2       78.99      163.46     78.87 o 
  13   1   2      321.74      400.91     66.59 o 
  15   1   2     2618.46     2721.01    176.18 o 
  17   1   2     7512.85     7043.33    298.92 o 
  19   1   2     4964.68     4708.03    227.83 o 
  21   1   2      651.07      460.88    103.59 o 
 -22   2   2       48.21       64.27     94.90 o 
 -20   2   2       47.17      133.18     96.26 o 
 -18   2   2     1488.18     1448.30     97.65 o 
 -16   2   2     2870.56     2880.41    160.09 o 
 -14   2   2      789.60      799.28     69.85 o 
 -12   2   2      107.64      120.12     66.09 o 
 -10   2   2      446.29      643.34     98.99 o 
  -8   2   2     4416.41     4047.26    568.09 o 
  -6   2   2    12247.10    13359.27    445.21 o 
  -4   2   2    17126.69    12430.92   2473.92 o 
  -2   2   2     3972.61     3996.66    224.71 o 
   0   2   2      249.99      275.24     87.60 o 
   2   2   2     2504.43     2727.53    150.64 o 
   4   2   2     9053.38    10098.58    190.40 o 
   6   2   2    14281.47    15713.30    221.42 o 
   8   2   2     8724.55     9098.98    134.68 o 
  10   2   2     1045.61     1254.64    141.62 o 
  12   2   2      129.46       94.02     69.08 o 
  14   2   2       84.74      130.99     68.16 o 
  16   2   2     1740.23     1847.65     77.08 o 
  18   2   2     2052.67     1889.70    105.05 o 
  20   2   2      624.48      630.17     76.90 o 
 -23   3   2      145.59      136.11    122.71 o 
 -21   3   2       57.95        0.00    128.03 o 
 -19   3   2      369.85      464.03     85.50 o 
 -17   3   2      199.73      174.02     78.99 o 
 -15   3   2        0.47        0.00     76.45 o 
 -13   3   2      591.81      664.75     86.66 o 
 -11   3   2      979.39      961.04     81.77 o 
  -9   3   2     1158.83     1277.02     94.19 o 
  -7   3   2      194.48      305.79    112.52 o 
  -5   3   2     1002.47     1161.97    101.97 o 
  -3   3   2       20.22       69.73    106.07 o 
  -1   3   2     2459.36     2272.26    119.46 o 
   1   3   2     7664.79     8195.21    397.38 o 
   3   3   2      304.98      426.15     74.10 o 
   5   3   2      266.50      258.48     69.42 o 
   7   3   2     1319.45     1265.28     68.69 o 
   9   3   2       62.13      113.44     64.16 o 
  11   3   2       13.16       97.75     74.28 o 
  13   3   2     1931.71     1930.72    100.52 o 
  15   3   2      406.96      530.39    124.29 o 
  17   3   2       18.91       17.43     73.31 o 
  19   3   2      174.29      200.67     76.81 o 
 -22   4   2       68.49      261.64    159.38 o 
 -20   4   2        6.49      131.92    128.37 o 
 -18   4   2     1039.57     1127.39    100.17 o 
 -16   4   2     3616.40     3531.18    191.20 o 
 -14   4   2       23.61       19.50     86.68 o 
 -12   4   2     1983.18     1832.75    117.40 o 
 -10   4   2      173.26      107.17    103.46 o 
  -8   4   2     8335.38     8721.87    855.65 o 
  -6   4   2    14462.13    13375.32    602.34 o 
  -4   4   2    12228.66    11751.01   1127.32 o 
  -2   4   2      111.52      116.70     81.11 o 
   0   4   2      850.11      696.61     78.21 o 
   2   4   2      268.62      280.92     56.09 o 
   4   4   2     4838.77     4801.16    219.22 o 
   6   4   2    18909.84    19100.29    503.89 o 
   8   4   2    13871.26    14258.02    395.36 o 
  10   4   2      360.97      421.41     69.83 o 
  12   4   2     5752.43     6016.01    172.14 o 
  14   4   2      267.91      202.65     66.40 o 
  16   4   2     1077.68     1137.76     74.19 o 
  18   4   2     2647.25     2637.63    102.10 o 
  20   4   2     1190.82     1358.71    159.48 o 
 -21   5   2       97.42      168.95    118.83 o 
 -19   5   2     4437.83     4121.23    266.50 o 
 -17   5   2     6263.91     5752.29    372.52 o 
 -15   5   2     2432.55     2227.81     94.88 o 
 -13   5   2       98.42       79.16     82.20 o 
 -11   5   2     2528.98     1766.75    877.34 o 
  -9   5   2       33.40       91.95    112.14 o 
  -7   5   2    19024.70    17888.58    167.09 o 
  -5   5   2    44171.94    42552.33   1564.73 o 
  -3   5   2    15788.16    14626.41   2424.08 o 
  -1   5   2      471.93      408.71     85.09 o 
   1   5   2     9305.29     8954.57    804.53 o 
   3   5   2      946.75      944.62    122.57 o 
   5   5   2    26466.71    25805.47    931.69 o 
   7   5   2    29172.40    28316.97   1246.91 o 
   9   5   2     6948.04     6817.37    131.39 o 
  11   5   2      656.94      569.14     87.88 o 
  13   5   2      277.22      319.06     78.98 o 
  15   5   2      363.33      302.35     86.12 o 
  17   5   2     4024.49     4182.32    113.67 o 
  19   5   2     3246.53     2955.87    109.31 o 
 -20   6   2      354.54      590.63    136.43 o 
 -18   6   2     2115.28     2100.54    202.66 o 
 -16   6   2     3872.63     3561.62    164.36 o 
 -14   6   2      973.94      757.61    140.42 o 
 -12   6   2      140.17       87.90     86.39 o 
 -10   6   2       44.59       73.23    250.91 o 
  -8   6   2     7795.71     7888.74    222.82 o 
  -6   6   2    28618.65    27699.65   1024.87 o 
  -4   6   2    27285.48    26472.02    569.85 o 
  -2   6   2     4833.07     4496.88    767.59 o 
   0   6   2      155.81      141.51     86.93 o 
   2   6   2      698.94      579.89     76.62 o 
   4   6   2    11687.40    11342.88    388.35 o 
   6   6   2    25022.11    23833.19    687.47 o 
   8   6   2    11590.77    11466.44    434.76 o 
  10   6   2      568.85      461.25     78.91 o 
  12   6   2      142.37      161.27     94.93 o 
  14   6   2      541.04      469.94     87.52 o 
  16   6   2     2730.56     2667.51    108.86 o 
  18   6   2     3280.85     3279.86    172.19 o 
 -19   7   2      414.98      431.84    153.61 o 
 -17   7   2     2241.18     1858.64    531.45 o 
 -15   7   2     2169.02     2433.39    229.23 o 
 -13   7   2     1038.07      675.79    313.21 o 
 -11   7   2      432.98      479.23     99.10 o 
  -9   7   2     1462.41     1635.35    148.70 o 
  -7   7   2     4838.37     4790.73    163.97 o 
  -5   7   2     8625.97     8342.88    293.36 o 
  -3   7   2     4744.33     4580.66     93.68 o 
  -1   7   2     1131.58      919.17    170.27 o 
   1   7   2     1600.00     1457.45    263.60 o 
   3   7   2     5091.78     5146.84    110.01 o 
   5   7   2    10540.08    10526.72    307.86 o 
   7   7   2     8610.08     8494.92    305.04 o 
   9   7   2     3393.41     3268.02    137.65 o 
  11   7   2      251.03      258.91     96.07 o 
  13   7   2      356.58      273.74     97.34 o 
  15   7   2     1432.51     1392.49    108.53 o 
 -16   8   2      254.48      239.24    205.88 o 
 -14   8   2     1276.37     1191.49    398.07 o 
 -12   8   2     1326.71     1511.36    174.60 o 
 -10   8   2     1332.63     1278.19    248.24 o 
  -8   8   2     1066.96     1068.06    106.30 o 
  -6   8   2      444.44      475.20     97.86 o 
  -4   8   2       55.98       52.33     80.78 o 
  -2   8   2     2177.09     2400.66     87.43 o 
   0   8   2     4485.73     4197.70    679.12 o 
   2   8   2     3748.26     3223.74    641.79 o 
   4   8   2     2173.89     1914.63    247.27 o 
   6   8   2     1318.02     1220.00     84.98 o 
   8   8   2      335.06      474.32     93.66 o 
  10   8   2      406.15      506.40     96.52 o 
  12   8   2     1185.51     1307.22    101.57 o 
  14   8   2     1533.35     1591.09    113.53 o 
 -15   9   2       18.89       48.89    145.35 o 
 -13   9   2      521.86      613.05    132.16 o 
 -11   9   2     1699.49     1910.04    105.54 o 
  -9   9   2      263.55      329.92    123.09 o 
  -7   9   2      376.64      546.06    104.82 o 
  -5   9   2       90.93      136.97     99.05 o 
  -3   9   2      558.85      506.40     99.36 o 
  -1   9   2     1792.47     1814.09    127.24 o 
   1   9   2     3379.60     3368.93    269.71 o 
   3   9   2      908.81      624.76    186.84 o 
   5   9   2      525.86      455.73     89.67 o 
   7   9   2     1552.30     1540.50    114.56 o 
   9   9   2        3.18       46.47     89.09 o 
  11   9   2     1108.06     1081.13    113.67 o 
  13   9   2     1640.22     1605.03    106.81 o 
 -12  10   2      789.08      999.76    104.77 o 
 -10  10   2      352.01      533.97    108.06 o 
  -8  10   2      283.92      467.11    125.26 o 
  -6  10   2     3078.18     3116.08    116.63 o 
  -4  10   2     3032.03     3354.52    236.02 o 
  -2  10   2        8.55       57.74    102.90 o 
   0  10   2     1662.00     1590.64    162.54 o 
   2  10   2      590.59      942.85    110.58 o 
   4  10   2      312.09      312.34    122.64 o 
   6  10   2     2093.47     1861.50    339.40 o 
   8  10   2     1254.56     1228.85    286.47 o 
  10  10   2       15.02        1.65    110.38 o 
  -7  11   2     1370.49     1490.53    124.13 o 
  -5  11   2     3007.27     3266.11    147.51 o 
  -3  11   2     1028.89     1231.62    117.25 o 
  -1  11   2       36.94        0.00    110.01 o 
   1  11   2      283.83      285.98    110.24 o 
   3  11   2      142.18      114.71    108.98 o 
   5  11   2     2299.67     2467.30    127.44 o 
 -23   1   3      163.15      286.47    154.27 o 
 -21   1   3       90.78       69.98    146.81 o 
 -19   1   3      107.61      117.31    105.27 o 
 -17   1   3       43.41      117.08     79.01 o 
 -15   1   3     2797.00     2860.28    182.62 o 
 -13   1   3     4818.66     4309.52    427.64 o 
 -11   1   3      710.40      671.21     75.16 o 
  -9   1   3      996.89      905.14     79.81 o 
  -7   1   3      744.99      572.81    292.56 o 
  -5   1   3    12795.16    12254.65    414.45 o 
  -3   1   3    16332.37    14171.31    286.47 o 
  -1   1   3    18398.00    16719.27   1685.34 o 
   1   1   3     1529.92     1627.96     84.50 o 
   3   1   3     1994.84     2260.47     73.95 o 
   5   1   3     2559.36     2924.46     77.94 o 
   7   1   3     4215.85     4298.69    101.78 o 
   9   1   3    11056.42    11587.00    195.43 o 
  11   1   3     9969.04    10368.11    236.95 o 
  13   1   3      289.84      317.75     78.39 o 
  15   1   3      392.37      617.55     99.07 o 
  17   1   3       66.37      181.25     97.79 o 
  19   1   3      517.88      511.69     81.74 o 
 -22   2   3       39.72       62.54    148.34 o 
 -20   2   3      126.04      121.41    115.13 o 
 -18   2   3        5.91        5.06     92.44 o 
 -16   2   3     5947.21     6439.53    322.86 o 
 -14   2   3    13916.69    14613.62   1773.58 o 
 -12   2   3     7386.88     6559.15   1080.98 o 
 -10   2   3      133.95      224.67     80.84 o 
  -8   2   3     2688.15     2436.21    147.48 o 
  -6   2   3      535.94      484.15    132.06 o 
  -4   2   3    33744.62    30517.81   1635.58 o 
  -2   2   3    55718.95    48024.53   5853.95 o 
   0   2   3    24426.10    24837.33    820.04 o 
   2   2   3       53.57       45.31     76.34 o 
   4   2   3      691.37      593.39     77.25 o 
   6   2   3      961.45      979.16     68.63 o 
   8   2   3    25105.48    27142.08    585.41 o 
  10   2   3    30427.37    32418.55    367.60 o 
  12   2   3     6038.61     6256.44    176.68 o 
  14   2   3       88.53       64.50     62.96 o 
  16   2   3      229.28      315.90     72.10 o 
  18   2   3      262.74      286.64     93.60 o 
 -23   3   3       52.72        0.00    142.79 o 
 -21   3   3      631.80      767.38    107.45 o 
 -19   3   3      104.30      294.54     87.34 o 
 -17   3   3     1365.97     1353.21     75.55 o 
 -15   3   3     9514.83     9819.22   1365.42 o 
 -13   3   3    16640.31    15895.93   2469.97 o 
 -11   3   3     7162.96     7150.11    330.03 o 
  -9   3   3      494.53      366.29     76.63 o 
  -7   3   3     1238.15     1016.67    127.28 o 
  -5   3   3     9507.79     8619.28    302.12 o 
  -3   3   3    57266.98    53197.61   2073.44 o 
  -1   3   3    75583.70    74303.77   5361.02 o 
   1   3   3     9916.06    10620.13    726.29 o 
   3   3   3      667.31      621.77     74.22 o 
   5   3   3       53.89       23.65     69.85 o 
   7   3   3    12996.84    13153.19    191.97 o 
   9   3   3    16978.28    18174.55    417.40 o 
  11   3   3    12991.32    12932.76    401.44 o 
  13   3   3     1913.75     2053.59    128.90 o 
  15   3   3       37.45       43.84     67.83 o 
  17   3   3       57.09      109.64     81.34 o 
  19   3   3     2307.84     2259.34    104.25 o 
 -22   4   3      344.67      544.03    146.94 o 
 -20   4   3       43.62       65.33     91.77 o 
 -18   4   3       29.12       81.82     83.95 o 
 -16   4   3     1986.90     2211.33    297.09 o 
 -14   4   3     6363.08     6759.04    278.11 o 
 -12   4   3     4190.47     3505.07    100.84 o 
 -10   4   3      204.13      224.40    115.88 o 
  -8   4   3       80.44       75.53    101.47 o 
  -6   4   3     3446.74     3467.64    960.39 o 
  -4   4   3    20316.79    15634.42   2067.94 o 
  -2   4   3    25366.04    23647.70   1637.26 o 
   0   4   3     9121.05     8634.26    446.67 o 
   2   4   3      808.66      927.36     75.13 o 
   4   4   3       43.47        0.00     65.46 o 
   6   4   3     3295.69     3731.23    103.25 o 
   8   4   3    17032.53    17712.16    706.80 o 
  10   4   3    20401.18    20180.04    656.92 o 
  12   4   3     4407.77     4336.63     85.98 o 
  14   4   3       85.33      197.11     63.76 o 
  16   4   3       33.63      104.01     79.85 o 
  18   4   3      742.66      614.35    118.11 o 
 -21   5   3      178.92      107.28    103.47 o 
 -19   5   3       17.69      167.00     91.91 o 
 -17   5   3      146.05      180.43     96.89 o 
 -15   5   3      516.76      620.70    159.58 o 
 -13   5   3     1108.14     1100.97    121.99 o 
 -11   5   3     1094.91     1187.19    105.30 o 
  -9   5   3     1734.00     1807.06    169.32 o 
  -7   5   3     1647.21     1490.17    173.67 o 
  -5   5   3     2788.16     2396.85    246.09 o 
  -3   5   3     3906.68     3882.21    168.98 o 
  -1   5   3     2553.37     2551.14     88.56 o 
   1   5   3     2493.19     2589.64     78.01 o 
   3   5   3     1717.01     1804.09    116.36 o 
   5   5   3     2484.76     2434.96     98.76 o 
   7   5   3     2761.38     2735.83     88.80 o 
   9   5   3     3880.82     3772.78     83.58 o 
  11   5   3      974.48      981.20     76.55 o 
  13   5   3      443.57      429.42     81.63 o 
  15   5   3      260.72      293.24     81.06 o 
  17   5   3      635.59      749.51    115.71 o 
 -20   6   3      221.01      148.08    172.04 o 
 -18   6   3      163.31       50.48    165.37 o 
 -16   6   3      191.16      268.17     95.64 o 
 -14   6   3      365.39      386.84     90.60 o 
 -12   6   3        3.45      107.94    298.10 o 
 -10   6   3     1369.95     1787.62    207.00 o 
  -8   6   3     2421.57     2345.14    287.53 o 
  -6   6   3     1932.31     2019.94    116.11 o 
  -4   6   3      426.26      266.40     91.67 o 
  -2   6   3     1171.65     1051.00     87.59 o 
   0   6   3       33.37      109.23     72.71 o 
   2   6   3     1733.83     1455.20    139.37 o 
   4   6   3     3700.59     3618.93    129.42 o 
   6   6   3     1974.46     1962.38     85.66 o 
   8   6   3      176.45        0.00     89.38 o 
  10   6   3     1603.99     1582.74     83.34 o 
  12   6   3      143.60      249.89     87.27 o 
  14   6   3      207.08      405.76     93.61 o 
  16   6   3      990.06     1030.30    116.92 o 
 -19   7   3      259.55      322.75    120.87 o 
 -17   7   3        9.24        0.00     99.06 o 
 -15   7   3     1359.69     1592.40    223.61 o 
 -13   7   3     2229.80     2371.88    161.23 o 
 -11   7   3       25.87       46.74    187.45 o 
  -9   7   3     1768.15     1974.33    150.56 o 
  -7   7   3      313.62      374.45    121.92 o 
  -5   7   3     2543.54     2365.60    103.10 o 
  -3   7   3     7035.29     6381.33   1090.37 o 
  -1   7   3     6431.05     6333.66   1148.92 o 
   1   7   3       90.50       56.56     80.20 o 
   3   7   3     3351.75     3224.10    204.53 o 
   5   7   3     2931.21     2935.00     96.69 o 
   7   7   3      511.25      470.97     83.50 o 
   9   7   3     4796.61     4802.11    294.63 o 
  11   7   3     3683.03     3477.66    193.19 o 
  13   7   3        5.70      140.41     90.16 o 
  15   7   3      974.66      920.70     91.47 o 
 -16   8   3     1510.63     1600.39    122.01 o 
 -14   8   3     3666.39     3649.44    125.49 o 
 -12   8   3     2130.27     2408.38    162.74 o 
 -10   8   3       13.08      162.29    221.58 o 
  -8   8   3     1571.04     1657.02    159.01 o 
  -6   8   3      605.25      626.79    106.93 o 
  -4   8   3     3475.46     3409.51    132.15 o 
  -2   8   3    13550.92    12277.85   1610.05 o 
   0   8   3     5063.34     4943.60    556.01 o 
   2   8   3       19.13      154.40     84.56 o 
   4   8   3      272.43      332.15     81.26 o 
   6   8   3      649.26      701.84     95.15 o 
   8   8   3     4126.14     4147.43    154.66 o 
  10   8   3     4792.57     4778.20    161.92 o 
  12   8   3     1207.46     1476.35    116.04 o 
 -15   9   3      941.74     1121.24    124.88 o 
 -13   9   3     1837.18     2165.04    320.13 o 
 -11   9   3      810.02     1143.21    144.06 o 
  -9   9   3       69.69       36.30    281.22 o 
  -7   9   3      210.85      287.03    125.31 o 
  -5   9   3     2962.92     2786.72    119.00 o 
  -3   9   3     6904.16     6883.42    118.39 o 
  -1   9   3     4894.45     4917.98     95.36 o 
   1   9   3     1039.69      974.41    218.36 o 
   3   9   3       14.21       25.67     83.31 o 
   5   9   3      218.09      298.61     97.73 o 
   7   9   3     2536.70     2349.49     99.72 o 
   9   9   3     4761.40     4644.27    120.06 o 
  11   9   3     1941.55     2059.47    126.62 o 
 -12  10   3      777.12      729.91    215.98 o 
 -10  10   3      653.70      644.06    133.18 o 
  -8  10   3      594.34      678.82    249.40 o 
  -6  10   3     1139.80     1047.58    123.21 o 
  -4  10   3     1282.07     1162.61    111.90 o 
  -2  10   3     1633.54     1737.66    115.78 o 
   0  10   3     1253.08     1312.67     95.22 o 
   2  10   3      740.72      600.99    129.01 o 
   4  10   3      825.69      812.66    104.80 o 
   6  10   3     1663.57     1571.04    254.91 o 
   8  10   3     1768.67     1756.58    110.30 o 
  -5  11   3      421.32      360.94    110.83 o 
  -3  11   3       70.02      204.89    120.91 o 
  -1  11   3       14.41        2.47    113.18 o 
   1  11   3      454.61      477.73    120.52 o 
 -22   0   4     1765.12     2080.43    171.00 o 
 -20   0   4      398.95      309.31    121.54 o 
 -18   0   4      927.92     1062.60    112.71 o 
 -16   0   4      533.17      547.32    103.93 o 
 -14   0   4      998.20     1041.57    111.13 o 
 -12   0   4    12063.72    11611.12    465.73 o 
 -10   0   4    29024.31    26139.01   1339.87 o 
  -8   0   4    31966.32    30047.07   1001.59 o 
  -6   0   4       66.49        0.00     91.63 o 
  -4   0   4     3387.55     3055.62    385.12 o 
  -2   0   4     6492.54     6854.51    430.98 o 
   0   0   4    44525.50    44834.56    760.19 o 
   2   0   4    26354.24    22346.66   3742.22 o 
   4   0   4     6392.37     6645.58    211.54 o 
   6   0   4       62.25        0.00    132.17 o 
   8   0   4       73.68       40.51    117.70 o 
  10   0   4     6100.01     6244.26    136.95 o 
  12   0   4    11415.63    12015.20    123.56 o 
  14   0   4     9014.61     8620.03    497.55 o 
  16   0   4     1415.25     1238.02    367.43 o 
  18   0   4       13.93      197.48    110.67 o 
 -23   1   4      848.96     1115.91    218.56 o 
 -21   1   4      741.78      613.63    114.03 o 
 -19   1   4      266.26      251.52     80.13 o 
 -17   1   4       53.48        0.00     70.76 o 
 -15   1   4        5.58        0.00     72.02 o 
 -13   1   4     4704.65     4610.31    231.58 o 
 -11   1   4    17137.44    15994.59    495.95 o 
  -9   1   4     4844.65     4371.63    158.21 o 
  -7   1   4      708.72      699.51     82.63 o 
  -5   1   4      377.55      333.02     83.19 o 
  -3   1   4      781.74      774.73     83.22 o 
  -1   1   4    20834.57    20344.46    401.14 o 
   1   1   4    45519.71    46905.08   1810.27 o 
   3   1   4    25755.20    27528.21    476.59 o 
   5   1   4      192.75      299.62     60.24 o 
   7   1   4      255.45      440.59    101.96 o 
   9   1   4      567.75      615.28     62.44 o 
  11   1   4    10109.02    10367.69    215.55 o 
  13   1   4    11561.44    11584.52    220.73 o 
  15   1   4     3453.86     3259.47    135.65 o 
  17   1   4       58.43      150.80     84.46 o 
 -22   2   4      326.85      378.78     94.87 o 
 -20   2   4      288.81      285.19     81.39 o 
 -18   2   4        3.02       62.00     74.08 o 
 -16   2   4        3.94       39.62     78.31 o 
 -14   2   4      478.60      531.63     79.46 o 
 -12   2   4     2192.00     2222.01     87.73 o 
 -10   2   4     3020.78     3115.04    114.31 o 
  -8   2   4     2328.51     1469.83    734.55 o 
  -6   2   4      185.44      154.67     84.97 o 
  -4   2   4      205.79       91.07     71.68 o 
  -2   2   4     3393.10     3649.85    204.03 o 
   0   2   4     8759.03     8747.39    329.47 o 
   2   2   4     6914.70     7379.28    388.84 o 
   4   2   4     2288.60     2252.12     79.00 o 
   6   2   4      109.57      227.22     72.98 o 
   8   2   4        1.73       15.37    128.78 o 
  10   2   4     1119.69     1183.65    108.84 o 
  12   2   4     3193.98     3246.18    120.10 o 
  14   2   4     1958.23     1887.66    100.40 o 
  16   2   4      308.91      273.89     93.95 o 
  18   2   4       75.27        0.00     95.33 o 
 -21   3   4       11.66        0.00    112.16 o 
 -19   3   4       47.53      159.49     95.29 o 
 -17   3   4      195.51      248.97     82.73 o 
 -15   3   4       83.76       40.55     93.06 o 
 -13   3   4       14.32       67.98     97.94 o 
 -11   3   4      179.76      158.40     88.79 o 
  -9   3   4       46.43       82.35    106.92 o 
  -7   3   4      269.23      237.17     71.85 o 
  -5   3   4     1639.03     1426.92     92.28 o 
  -3   3   4     1688.92     1735.15    112.17 o 
  -1   3   4      101.35      166.31     72.83 o 
   1   3   4      745.52      589.56     68.56 o 
   3   3   4      285.13      342.35     71.28 o 
   5   3   4      210.60      202.56     67.99 o 
   7   3   4      280.77      332.35     96.37 o 
   9   3   4     1247.19     1235.22     68.66 o 
  11   3   4       21.30      185.35    152.48 o 
  13   3   4      178.58      174.37     84.79 o 
  15   3   4      115.11       22.70     94.88 o 
  17   3   4       70.87       66.32     84.84 o 
 -22   4   4      102.66      101.09    112.22 o 
 -20   4   4      146.80       65.50    110.53 o 
 -18   4   4      255.06      313.66    115.73 o 
 -16   4   4      426.45      373.62    106.77 o 
 -14   4   4      559.66      854.47    208.16 o 
 -12   4   4     6230.34     5896.03    397.76 o 
 -10   4   4     4071.74     3923.77    390.17 o 
  -8   4   4      234.04      347.90    113.94 o 
  -6   4   4     2603.84     2288.13     90.80 o 
  -4   4   4      398.85      320.23     67.35 o 
  -2   4   4     2118.04     2062.79     89.04 o 
   0   4   4    10314.92     9744.48    508.87 o 
   2   4   4    10979.10    11227.93    444.72 o 
   4   4   4     1893.96     1992.21     74.97 o 
   6   4   4     3680.91     3524.61    112.44 o 
   8   4   4     4466.92     4430.55    204.08 o 
  10   4   4      571.11      546.91     93.60 o 
  12   4   4     4269.36     4125.00    222.07 o 
  14   4   4     3113.52     3070.43    126.19 o 
  16   4   4      332.42      425.22     89.66 o 
 -21   5   4      776.72      829.81    121.92 o 
 -19   5   4        1.64        0.00    112.30 o 
 -17   5   4      367.38      490.41    223.35 o 
 -15   5   4      113.61      178.48    121.72 o 
 -13   5   4     1204.21     1349.77    121.09 o 
 -11   5   4     8775.66     8856.22    384.94 o 
  -9   5   4     7931.96     7353.78    330.72 o 
  -7   5   4      136.25        7.48     95.88 o 
  -5   5   4     1966.39     1632.56    594.96 o 
  -3   5   4      685.33      844.14     88.13 o 
  -1   5   4     8562.32     8173.64    116.80 o 
   1   5   4    23257.47    23089.62    797.74 o 
   3   5   4     9812.79     9910.48    472.18 o 
   5   5   4      109.20      312.09     87.73 o 
   7   5   4       66.55      113.27     77.22 o 
   9   5   4      408.87      334.17     74.81 o 
  11   5   4     4135.04     3895.76    119.12 o 
  13   5   4     6696.04     6502.39    260.23 o 
  15   5   4     2024.19     1871.90     94.85 o 
 -20   6   4      220.42      113.35    237.08 o 
 -18   6   4       12.41       69.91    126.16 o 
 -16   6   4       85.40      423.87     97.43 o 
 -14   6   4      629.11      754.42    132.76 o 
 -12   6   4     5912.70     6452.45    469.38 o 
 -10   6   4     8748.66     7764.14    571.59 o 
  -8   6   4     3382.01     3427.03    162.56 o 
  -6   6   4       23.04        0.00     92.14 o 
  -4   6   4       32.79      185.06     94.50 o 
  -2   6   4     4264.53     4238.48     99.79 o 
   0   6   4    14996.12    14265.39    486.98 o 
   2   6   4    13215.33    13175.14    443.79 o 
   4   6   4     1978.40     2101.05     74.12 o 
   6   6   4       88.39       52.42     78.93 o 
   8   6   4       15.70      159.70     79.86 o 
  10   6   4     3488.57     3237.67     85.43 o 
  12   6   4     5888.35     5763.85    213.43 o 
  14   6   4     3168.07     3106.93    155.81 o 
 -17   7   4       84.21      188.76     99.09 o 
 -15   7   4      164.63        0.00    112.65 o 
 -13   7   4      866.53      866.39    111.35 o 
 -11   7   4     1941.92     2004.81    151.72 o 
  -9   7   4     2105.24     2134.74    178.83 o 
  -7   7   4      545.61      435.13     96.39 o 
  -5   7   4      194.35      109.54     81.03 o 
  -3   7   4     1687.92     1611.82    339.47 o 
  -1   7   4     5037.15     5040.83     93.87 o 
   1   7   4     6596.66     6012.84    425.71 o 
   3   7   4     3526.30     3313.85     88.58 o 
   5   7   4     1148.17     1180.13    105.30 o 
   7   7   4      296.71      401.78     93.53 o 
   9   7   4     1351.67     1143.43     96.48 o 
  11   7   4     2679.35     2365.69    134.33 o 
  13   7   4     2749.54     2392.99    111.61 o 
 -16   8   4      215.81      280.04    102.91 o 
 -14   8   4      163.45      270.72    140.10 o 
 -12   8   4      193.17      329.65    102.94 o 
 -10   8   4      136.83      227.99    198.56 o 
  -8   8   4       82.79       67.36    115.05 o 
  -6   8   4     1434.30     1150.85     98.41 o 
  -4   8   4     2202.16     1895.56    293.91 o 
  -2   8   4     1318.17     1105.61    183.89 o 
   0   8   4      648.19      644.61     97.56 o 
   2   8   4      630.45      744.46     98.31 o 
   4   8   4      450.27      463.01    133.32 o 
   6   8   4      873.15      955.41     91.41 o 
   8   8   4     1612.02     1586.87    129.90 o 
  10   8   4     1327.79     1184.26    102.27 o 
 -13   9   4       44.38      141.77    159.99 o 
 -11   9   4      325.81      358.00    227.89 o 
  -9   9   4       72.34      127.76    215.36 o 
  -7   9   4     1512.73     1422.19    124.07 o 
  -5   9   4     1467.53     1623.01    116.67 o 
  -3   9   4      736.77      727.90     92.32 o 
  -1   9   4       19.42       35.24     82.20 o 
   1   9   4     1016.64      800.28    162.64 o 
   3   9   4      428.06      334.33    100.35 o 
   5   9   4      586.52      676.40     94.53 o 
   7   9   4     1903.74     1982.25    112.15 o 
 -10  10   4      996.60      993.72    144.18 o 
  -8  10   4      230.29      210.92    179.98 o 
  -6  10   4      311.69      541.71    152.83 o 
  -4  10   4      684.61      761.14    111.05 o 
  -2  10   4       57.66      165.50     95.27 o 
   0  10   4     1292.17     1195.08    275.30 o 
   2  10   4     1129.48      956.60    204.43 o 
   4  10   4       27.59        0.00     97.69 o 
 -21   1   5      114.75      113.53     90.24 o 
 -19   1   5      446.79      409.34     85.04 o 
 -17   1   5      233.81      217.09     77.45 o 
 -15   1   5       67.35        4.13     84.84 o 
 -13   1   5      265.17      319.22     87.99 o 
 -11   1   5     1138.59     1153.57    129.90 o 
  -9   1   5     6516.14     6400.94   2212.89 o 
  -7   1   5     4701.23     4519.16    287.26 o 
  -5   1   5     1388.31     1286.36     86.44 o 
  -3   1   5      268.31      219.57     73.68 o 
  -1   1   5     1095.06     1100.47     82.70 o 
   1   1   5       38.13        0.00     67.13 o 
   3   1   5     6754.12     6574.42    237.28 o 
   5   1   5     6973.28     6779.37    257.52 o 
   7   1   5     2483.94     2443.87     74.69 o 
   9   1   5      137.76      185.40     70.51 o 
  11   1   5      316.78      291.94     89.87 o 
  13   1   5      182.36      414.41     99.38 o 
  15   1   5     1569.89     1609.84     98.52 o 
 -22   2   5      195.53      298.13    110.54 o 
 -20   2   5     1794.61     1965.05     96.36 o 
 -18   2   5     1513.83     1531.48     87.16 o 
 -16   2   5       15.82        0.00     87.56 o 
 -14   2   5      867.26      826.87     80.39 o 
 -12   2   5      132.19      249.13     89.98 o 
 -10   2   5     1451.23     1792.61    142.36 o 
  -8   2   5    14315.42    13485.33    415.75 o 
  -6   2   5    10040.36     9151.11    380.83 o 
  -4   2   5      266.27      208.93     83.64 o 
  -2   2   5     1124.22     1147.82     75.80 o 
   0   2   5      168.28      235.98     73.70 o 
   2   2   5     8240.01     7533.52    234.54 o 
   4   2   5    22201.48    22242.06    302.86 o 
   6   2   5    12421.06    13023.92    254.52 o 
   8   2   5      214.73      231.70     66.54 o 
  10   2   5      197.48      136.77    105.20 o 
  12   2   5       73.20      106.33     93.30 o 
  14   2   5     2435.87     2488.10     97.14 o 
 -21   3   5      825.56     1064.92    110.19 o 
 -19   3   5     1710.39     1851.39     99.99 o 
 -17   3   5     1204.94      993.48     95.91 o 
 -15   3   5       56.17      130.14     97.68 o 
 -13   3   5      300.99      208.54     81.69 o 
 -11   3   5      315.46      389.27    112.21 o 
  -9   3   5     9089.63     8543.55   2325.91 o 
  -7   3   5    16336.27    14719.15    926.62 o 
  -5   3   5     9342.13     8834.55    513.25 o 
  -3   3   5       28.42        0.00     82.10 o 
  -1   3   5      446.84      515.54     84.12 o 
   1   3   5     3055.28     3073.24    158.74 o 
   3   3   5    18003.11    16017.12   1178.89 o 
   5   3   5     9978.18    10416.87    140.71 o 
   7   3   5     2211.57     2220.84     82.20 o 
   9   3   5       27.29      132.48     79.25 o 
  11   3   5       26.44      257.27    118.51 o 
  13   3   5     1566.52     1570.84    141.07 o 
  15   3   5     5200.22     4824.36    129.08 o 
 -20   4   5      569.05      773.61    182.30 o 
 -18   4   5      817.81     1106.42    135.51 o 
 -16   4   5       79.53      181.56    122.22 o 
 -14   4   5       92.91        4.17    110.71 o 
 -12   4   5       93.82      239.24    109.07 o 
 -10   4   5     3039.34     3114.51    123.26 o 
  -8   4   5     7907.16     7207.26   2339.17 o 
  -6   4   5     4772.45     4094.81    297.19 o 
  -4   4   5      256.71      129.97     85.73 o 
  -2   4   5       26.06       53.34     76.61 o 
   0   4   5      640.44      616.82     85.75 o 
   2   4   5     6141.88     6323.16    273.33 o 
   4   4   5    12529.61    12840.15    600.44 o 
   6   4   5     8762.80     8560.92    689.17 o 
   8   4   5      784.77      914.40    128.75 o 
  10   4   5       10.77        0.00     96.92 o 
  12   4   5      505.06      582.07     98.31 o 
  14   4   5     2226.06     2213.95     96.48 o 
 -19   5   5      122.34       30.81    111.78 o 
 -17   5   5      169.63      120.00    125.41 o 
 -15   5   5      152.13      169.56    112.00 o 
 -13   5   5      317.66      228.43    117.90 o 
 -11   5   5      385.94      362.34    111.80 o 
  -9   5   5      733.06     1052.95    102.80 o 
  -7   5   5      939.42      589.01    354.82 o 
  -5   5   5      612.33      539.65     95.25 o 
  -3   5   5      850.34      881.23     93.74 o 
  -1   5   5      994.09      963.82    107.20 o 
   1   5   5     1514.02     1620.00     91.66 o 
   3   5   5     1592.18     1563.90    132.54 o 
   5   5   5     1745.35     1705.95    108.51 o 
   7   5   5      371.58      343.38     76.55 o 
   9   5   5      403.19      503.84     79.21 o 
  11   5   5      538.30      678.51    145.43 o 
  13   5   5      896.55      642.34    100.28 o 
 -18   6   5       13.35        0.00    113.20 o 
 -16   6   5      160.61      387.01    118.05 o 
 -14   6   5      567.45      474.41    112.12 o 
 -12   6   5      292.66      446.09    128.88 o 
 -10   6   5       28.24        0.00     92.10 o 
  -8   6   5      503.78      453.45    197.14 o 
  -6   6   5      123.29      157.56    111.43 o 
  -4   6   5      424.90      473.39    112.16 o 
  -2   6   5     1712.14     1724.79    100.79 o 
   0   6   5     1034.77     1191.70     92.51 o 
   2   6   5       39.77      181.92     89.86 o 
   4   6   5      760.58      844.15     97.47 o 
   6   6   5      677.76      624.60     80.36 o 
   8   6   5      121.78      118.17     78.41 o 
  10   6   5      736.15      867.36     82.55 o 
  12   6   5      725.27      884.93     99.28 o 
 -17   7   5       70.46      258.15    151.52 o 
 -15   7   5      208.62      310.52    155.48 o 
 -13   7   5      470.58      542.82    387.96 o 
 -11   7   5      221.12        0.13    142.30 o 
  -9   7   5     3148.32     3300.33    120.89 o 
  -7   7   5     2392.57     1841.29    162.56 o 
  -5   7   5      305.91      197.62     91.59 o 
  -3   7   5      802.56      611.87     85.36 o 
  -1   7   5     1801.89     2048.77     94.47 o 
   1   7   5       57.81       98.39     96.06 o 
   3   7   5     2505.76     2459.79    101.83 o 
   5   7   5     3268.20     3425.57    112.55 o 
   7   7   5      559.13      706.05     94.77 o 
   9   7   5      527.75      637.53     92.40 o 
 -14   8   5      123.86        0.00    269.49 o 
 -12   8   5      177.91      177.15    107.52 o 
 -10   8   5       57.56      197.47    173.32 o 
  -8   8   5     2024.95     2218.41    298.46 o 
  -6   8   5     2985.60     3063.73    173.72 o 
  -4   8   5      152.35       29.63     73.70 o 
  -2   8   5      258.70      162.40    103.42 o 
   0   8   5       57.29      229.72     90.43 o 
   2   8   5     2683.03     2659.74    102.50 o 
   4   8   5     3989.04     3956.08    180.78 o 
   6   8   5     1615.11     1846.39    137.22 o 
   8   8   5       16.54       10.78    128.65 o 
 -11   9   5      303.28      272.58    193.40 o 
  -9   9   5     1996.11     2128.42    162.38 o 
  -7   9   5     2373.43     2756.95    155.21 o 
  -5   9   5      644.14      764.32    117.55 o 
  -3   9   5       27.26       26.55     93.24 o 
  -1   9   5       20.05        2.56     99.95 o 
   1   9   5      770.15      730.36    112.10 o 
   3   9   5     2592.49     2404.06     99.01 o 
   5   9   5     2495.00     2395.50    119.27 o 
  -4  10   5      377.32      354.22    122.99 o 
 -20   0   6        0.58        5.63    122.44 o 
 -18   0   6      926.91     1179.47    123.55 o 
 -16   0   6     2301.26     2536.79    274.20 o 
 -14   0   6     2267.23     2088.17    160.96 o 
 -12   0   6     1498.91     1213.39    188.07 o 
 -10   0   6      169.30       87.49    123.33 o 
  -8   0   6       25.19      163.16    120.54 o 
  -6   0   6     7371.57     6382.39    133.08 o 
  -4   0   6    13256.55    12816.01   1096.07 o 
  -2   0   6     2340.68     2102.70    112.08 o 
   0   0   6       75.04      225.95    122.73 o 
   2   0   6      110.01        0.00    223.00 o 
   4   0   6     1816.43     1914.09    120.41 o 
   6   0   6     9895.92    10147.70    151.57 o 
   8   0   6     7409.73     6926.66    496.22 o 
  10   0   6     2209.96     2218.27    118.49 o 
  12   0   6       40.56      159.02    143.50 o 
 -21   1   6        3.13        5.65     97.77 o 
 -19   1   6      151.59      337.84     90.80 o 
 -17   1   6     1464.44     1596.19    100.89 o 
 -15   1   6     2001.69     1870.83    101.18 o 
 -13   1   6        0.97       15.68     91.70 o 
 -11   1   6     1398.30     1144.77    294.89 o 
  -9   1   6       12.15       50.21     78.45 o 
  -7   1   6     2571.82     2415.24    167.16 o 
  -5   1   6     9718.20     8939.63    417.64 o 
  -3   1   6     9613.69     8874.82    536.23 o 
  -1   1   6     1980.28     1716.85     96.59 o 
   1   1   6      373.54      507.66     80.20 o 
   3   1   6       40.31      264.17    109.33 o 
   5   1   6     3278.24     3120.81    183.48 o 
   7   1   6     9000.05     8914.15    319.80 o 
   9   1   6     5168.83     5190.80    103.65 o 
  11   1   6      488.17      415.89     90.50 o 
  13   1   6       27.01      229.19     94.59 o 
 -20   2   6        7.67       37.63     89.38 o 
 -18   2   6      195.38      248.10     98.91 o 
 -16   2   6      343.73      534.67     92.68 o 
 -14   2   6      226.81      292.95     99.00 o 
 -12   2   6       97.01      276.32    139.07 o 
 -10   2   6       24.95       46.55     96.37 o 
  -8   2   6      234.37      233.95    109.15 o 
  -6   2   6     1759.56     1762.81    122.00 o 
  -4   2   6     2400.93     2454.60     85.91 o 
  -2   2   6      894.92      888.37     80.69 o 
   0   2   6      117.68       55.32     71.61 o 
   2   2   6       36.98      139.10     78.57 o 
   4   2   6      217.50      103.48     88.84 o 
   6   2   6     1414.67     1427.56     83.99 o 
   8   2   6     1806.58     1746.98     95.11 o 
  10   2   6      602.21      634.18    110.86 o 
  12   2   6       59.58        0.00     97.29 o 
 -19   3   6        0.11       23.19    102.43 o 
 -17   3   6        1.85        0.00    109.25 o 
 -15   3   6        5.16       66.85    105.14 o 
 -13   3   6       20.61       22.69     99.18 o 
 -11   3   6      153.83      205.01    141.74 o 
  -9   3   6      225.77      170.31     89.28 o 
  -7   3   6       71.51        3.13     90.65 o 
  -5   3   6      199.87      237.85     89.28 o 
  -3   3   6      174.76      229.01     84.59 o 
  -1   3   6       19.01      123.63     73.82 o 
   1   3   6      355.55      366.95     93.22 o 
   3   3   6       97.75      144.22     73.12 o 
   5   3   6      146.56      303.35     82.12 o 
   7   3   6       38.52       95.29     87.37 o 
   9   3   6      107.57      114.30    141.76 o 
  11   3   6        0.02        6.61    106.50 o 
 -18   4   6      530.57      495.93    132.16 o 
 -16   4   6     1305.93     1516.28    127.57 o 
 -14   4   6      144.28       80.68    101.29 o 
 -12   4   6      294.05      363.78    129.42 o 
 -10   4   6      884.64      382.09    227.70 o 
  -8   4   6      146.13       67.21     75.68 o 
  -6   4   6     3013.09     2828.13    172.87 o 
  -4   4   6     3743.19     3861.47    133.91 o 
  -2   4   6     1109.03      993.40    106.09 o 
   0   4   6      105.04       17.99     80.29 o 
   2   4   6     2350.02     2359.58    152.35 o 
   4   4   6      491.28      532.26     84.88 o 
   6   4   6     2254.72     2318.25    134.52 o 
   8   4   6     3260.31     2964.93    120.28 o 
  10   4   6      770.67      771.67    138.94 o 
 -17   5   6      509.99      584.79    154.23 o 
 -15   5   6      954.10     1081.12    117.82 o 
 -13   5   6      197.71      138.46    120.07 o 
 -11   5   6      255.48      343.46    109.79 o 
  -9   5   6      187.39      370.58    124.89 o 
  -7   5   6      381.37      311.69     91.34 o 
  -5   5   6     5204.80     5024.71    325.47 o 
  -3   5   6     5077.24     4998.10    156.28 o 
  -1   5   6      317.34      375.93     92.12 o 
   1   5   6      374.65      375.64     94.25 o 
   3   5   6      294.57      391.37     86.79 o 
   5   5   6     2679.40     2575.05    120.26 o 
   7   5   6     4601.83     4451.97    234.06 o 
   9   5   6     2794.37     2839.13    185.97 o 
 -16   6   6     1321.00     1350.33    135.00 o 
 -14   6   6      798.77     1255.97    145.91 o 
 -12   6   6       36.82        0.00    113.67 o 
 -10   6   6       33.29        0.00    136.66 o 
  -8   6   6      251.18      153.89    124.31 o 
  -6   6   6     3525.99     3195.62   1028.32 o 
  -4   6   6     4955.17     5015.98    147.99 o 
  -2   6   6     1655.44     1948.11    108.33 o 
   0   6   6        7.29       16.95     94.72 o 
   2   6   6       57.09      119.12     85.04 o 
   4   6   6      614.07      757.36    139.55 o 
   6   6   6     4278.34     4158.04    176.04 o 
   8   6   6     3473.96     3743.64    159.17 o 
 -15   7   6      251.32      250.82    155.76 o 
 -13   7   6      162.14      111.00    172.25 o 
 -11   7   6       14.95        0.00    122.39 o 
  -9   7   6       73.57      217.42    108.06 o 
  -7   7   6      944.27      797.15    260.22 o 
  -5   7   6     1815.77     1539.91    395.42 o 
  -3   7   6     1434.50     1525.64     91.98 o 
  -1   7   6      533.67      722.41     94.29 o 
   1   7   6      313.96      339.68    130.28 o 
   3   7   6      440.81      472.64    148.12 o 
   5   7   6     1478.11     1488.26     92.27 o 
   7   7   6     1649.07     1438.72    105.29 o 
 -12   8   6       29.89      152.92    134.41 o 
 -10   8   6      366.42      709.96    211.27 o 
  -8   8   6      451.76      450.38    135.32 o 
  -6   8   6      168.64      112.81    146.74 o 
  -4   8   6      123.39       22.77    115.38 o 
  -2   8   6      300.30      313.85     99.27 o 
   0   8   6      385.04      559.25    101.07 o 
   2   8   6      607.97      721.97     95.27 o 
   4   8   6      741.16      957.54    118.33 o 
  -5   9   6      175.63      235.32     94.50 o 
  -3   9   6      262.68      168.52    110.12 o 
 -19   1   7       29.60       86.08     97.67 o 
 -17   1   7        0.73        0.00    105.55 o 
 -15   1   7      602.82      487.86    108.19 o 
 -13   1   7     1298.40     1478.34    150.16 o 
 -11   1   7      275.48      165.17    115.38 o 
  -9   1   7        9.32        0.00     93.16 o 
  -7   1   7      227.10      251.40     88.43 o 
  -5   1   7       15.39       47.21     91.30 o 
  -3   1   7      607.69      931.72     94.49 o 
  -1   1   7     2468.94     2627.53     89.93 o 
   1   1   7     1034.91      936.56    117.43 o 
   3   1   7       59.35       13.71     80.96 o 
   5   1   7      179.02      335.22     91.29 o 
   7   1   7        0.44      100.49    123.08 o 
   9   1   7      681.80      755.20    107.60 o 
 -18   2   7      102.05      192.59     98.56 o 
 -16   2   7       72.78      231.35    101.69 o 
 -14   2   7      726.79      961.69    103.67 o 
 -12   2   7     1720.36     1952.92    193.40 o 
 -10   2   7      233.02      207.85     93.96 o 
  -8   2   7      357.33      552.94     95.20 o 
  -6   2   7      116.36      174.05     82.18 o 
  -4   2   7     1415.31     1246.31     95.82 o 
  -2   2   7     5300.97     5828.74    112.30 o 
   0   2   7     5433.24     5782.84    209.06 o 
   2   2   7     1058.18     1079.56    102.17 o 
   4   2   7      220.99      164.15     96.81 o 
   6   2   7       11.75       75.36     88.15 o 
   8   2   7     1034.44     1122.86    132.57 o 
  10   2   7     2784.52     2470.55    129.93 o 
 -17   3   7        4.04        0.00    115.81 o 
 -15   3   7      521.37      622.57    114.10 o 
 -13   3   7     1956.88     2285.43    170.49 o 
 -11   3   7     1305.25     1175.37    424.22 o 
  -9   3   7      192.79       62.33     87.47 o 
  -7   3   7      117.59      134.97     98.88 o 
  -5   3   7       75.88      196.21     92.06 o 
  -3   3   7     3371.88     3715.70    290.26 o 
  -1   3   7     6137.68     6409.10    348.28 o 
   1   3   7      974.92     1099.87    113.97 o 
   3   3   7       20.50       28.99    100.55 o 
   5   3   7       31.73        0.00     81.43 o 
   7   3   7      501.34      641.23     93.19 o 
   9   3   7     2725.67     2766.68    143.86 o 
 -16   4   7      118.03      159.21    132.09 o 
 -14   4   7      871.72     1017.78    185.96 o 
 -12   4   7     1005.44     1197.55    183.72 o 
 -10   4   7      169.74      193.91    109.47 o 
  -8   4   7       75.44       60.14     97.65 o 
  -6   4   7        5.53      109.16     98.20 o 
  -4   4   7      950.51      987.91    130.93 o 
  -2   4   7     2912.76     2766.55    230.07 o 
   0   4   7     2955.90     2848.68    233.13 o 
   2   4   7     1300.00     1256.91    120.74 o 
   4   4   7       53.48      335.16     82.33 o 
   6   4   7       71.80       26.16     88.70 o 
   8   4   7     1016.02      985.52    117.24 o 
 -15   5   7       56.57       58.07    132.14 o 
 -13   5   7       94.21       16.33    128.04 o 
 -11   5   7      110.78      302.79    134.82 o 
  -9   5   7       80.86       56.10    120.92 o 
  -7   5   7      210.20      273.82     98.07 o 
  -5   5   7      314.45      450.31    103.55 o 
  -3   5   7      398.06      561.02     89.36 o 
  -1   5   7      370.83      294.17     87.32 o 
   1   5   7      386.53      531.48     90.08 o 
   3   5   7      104.34        0.00     87.11 o 
   5   5   7      266.41      344.58    150.46 o 
   7   5   7      427.69      420.73     96.20 o 
 -14   6   7        7.31      133.38    141.92 o 
 -12   6   7       50.36        0.00    157.03 o 
 -10   6   7       18.07       39.89    145.21 o 
  -8   6   7      341.86       91.29    124.19 o 
  -6   6   7      306.38      451.46     97.74 o 
  -4   6   7       13.61      197.46    116.55 o 
  -2   6   7       82.78      151.89     94.20 o 
   0   6   7      263.13      409.45    104.98 o 
   2   6   7       15.85        0.00    105.09 o 
   4   6   7      364.90      298.99    112.31 o 
 -11   7   7      133.70      207.65    120.19 o 
  -9   7   7       80.79      112.34    149.72 o 
  -7   7   7      402.34      194.26    146.83 o 
  -5   7   7      109.84      161.03    134.74 o 
  -3   7   7      216.66      470.76    147.41 o 
  -1   7   7     1190.18     1275.01    102.21 o 
   1   7   7      419.25      359.12    105.89 o 
 -16   0   8      102.67      231.17    131.27 o 
 -14   0   8       23.55      105.77    202.65 o 
 -12   0   8      294.76      348.52    155.76 o 
 -10   0   8     1615.99     1884.27    412.67 o 
  -8   0   8      986.07     1121.19    143.04 o 
  -6   0   8       41.04      116.94    114.08 o 
  -4   0   8      271.42      186.36    143.50 o 
  -2   0   8      111.03       67.19    140.97 o 
   0   0   8     2204.92     2678.49    149.84 o 
   2   0   8     3832.34     3592.90    219.98 o 
   4   0   8     1090.67     1149.02    147.90 o 
   6   0   8       30.69      104.97    134.16 o 
 -15   1   8      271.35      136.36    109.62 o 
 -13   1   8       86.97      249.90    160.22 o 
 -11   1   8      997.98      732.63    213.75 o 
  -9   1   8     1365.86     1543.38    156.15 o 
  -7   1   8      567.40      525.22     97.71 o 
  -5   1   8       11.52       46.39     97.14 o 
  -3   1   8       56.52       63.74     90.80 o 
  -1   1   8      429.73      406.09    102.00 o 
   1   1   8     2132.53     2349.45    172.83 o 
   3   1   8     2368.95     2176.55     90.70 o 
   5   1   8      622.58      721.86    128.85 o 
 -16   2   8        6.41       22.17    125.10 o 
 -14   2   8       27.98        0.00    132.81 o 
 -12   2   8      105.09      332.79    128.61 o 
 -10   2   8      319.53      341.80    103.65 o 
  -8   2   8      205.19      329.38    104.02 o 
  -6   2   8       14.83        5.99     95.07 o 
  -4   2   8        1.80        0.00     95.39 o 
  -2   2   8       68.26       21.39     93.28 o 
   0   2   8      231.05      261.09    146.53 o 
   2   2   8      471.41      435.65     98.44 o 
   4   2   8      327.46      460.01    145.72 o 
 -15   3   8       10.45        0.00    129.30 o 
 -13   3   8        2.53      144.04    170.74 o 
 -11   3   8        0.46        0.00    100.36 o 
  -9   3   8       32.77      172.33    105.33 o 
  -7   3   8        1.14       10.67     95.06 o 
  -5   3   8       64.26      111.83     92.92 o 
  -3   3   8       79.51      182.72    106.08 o 
  -1   3   8        1.96       72.91     93.09 o 
   1   3   8        0.84      149.72    111.66 o 
   3   3   8       19.82       59.54    125.77 o 
 -14   4   8       34.30        0.00    168.34 o 
 -12   4   8      267.02       26.00    179.69 o 
 -10   4   8      825.63      437.53    277.05 o 
  -8   4   8      292.12      592.23    163.32 o 
  -6   4   8        3.82       27.75    113.71 o 
  -4   4   8      188.55      136.25    111.67 o 
  -2   4   8      285.80      377.40     97.84 o 
   0   4   8       19.54        0.00    115.85 o 
   2   4   8     1145.79     1056.96    121.57 o 
 -11   5   8      304.75      374.69    131.00 o 
  -9   5   8      706.25      413.62    219.06 o 
  -7   5   8      211.26      256.09    122.03 o 
  -5   5   8       65.48      139.72    118.56 o 
  -3   5   8       48.09      225.01    109.96 o 
  -1   5   8      752.19      833.93    129.01 o 
  -9   1   9       26.21       65.31    114.52 o 
  -7   1   9      189.54      288.51    114.09 o 
  -5   1   9      243.82      216.98    111.27 o 
  -3   1   9       15.15        0.00    106.81 o 
  -8   2   9      688.56      933.31    169.03 o 
  -6   2   9      878.27     1124.34    176.88 o 
  -4   2   9      344.86      381.45    116.53 o 
                                                 
